# Supplementary material for: Construction and application of a co-expression network in Mycobacterium tuberculosis
Source: Sci Rep. 2016 Jun 22;6:28422. doi: 10.1038/srep28422 (PMC4916473; doi:10.1038/srep28422)
Supplement: Supplementary Information [file srep28422-s2.xls]

## Sheet: module-info
module_lightgreen	module_violet	module_purple	module_skyblue3	module_brown	module_lightyellow	module_darkturquoise	module_darkred	module_yellowgreen	module_midnightblue	module_orange	module_lightcyan	module_lightcoral	module_greenyellow	module_pink	module_grey60	module_palevioletred3	module_orangered4	module_green	module_skyblue	module_thistle1	module_mediumpurple3	module_antiquewhite4	module_turquoise	module_magenta	module_blue	module_cyan	module_salmon	module_tan	module_yellow	module_paleturquoise	module_saddlebrown	module_red	module_black	module_darkorange2	module_darkgrey	module_darkgreen	module_blue2	module_brown4	module_plum2	module_honeydew1	module_coral1	module_plum1	module_steelblue	module_darkorange	module_yellow4	module_lavenderblush3	module_darkmagenta	module_royalblue	module_white
lightgreen	violet	purple	skyblue3	brown	lightyellow	darkturquoise	darkred	yellowgreen	midnightblue	orange	lightcyan	lightcoral	greenyellow	pink	grey60	palevioletred3	orangered4	green	skyblue	thistle1	mediumpurple3	antiquewhite4	turquoise	magenta	blue	cyan	salmon	tan	yellow	paleturquoise	saddlebrown	red	black	darkorange2	darkgrey	darkgreen	blue2	brown4	plum2	honeydew1	coral1	plum1	steelblue	darkorange	yellow4	lavenderblush3	darkmagenta	royalblue	white
Rv0001	Rv0002	Rv0003	Rv0005	Rv0007	Rv0008c	Rv0009	Rv0010c	Rv0011c	Rv0012	Rv0014c	Rv0018c	Rv0019c	Rv0020c	Rv0021c	Rv0022c	Rv0023	Rv0029	Rv0032	Rv0038	Rv0039c	Rv0040c	Rv0041	Rv0044c	Rv0050	Rv0053	Rv0057	Rv0061	Rv0062	Rv0064	Rv0073	Rv0076c	Rv0079	Rv0093c	Rv0095c	Rv0096	Rv0104	Rv0106	Rv0109	Rv0124	Rv0128	Rv0130	Rv0135c	Rv0137c	Rv0140	Rv0158	Rv0161	Rv0189c	Rv0191	Rv0213c
Rv0087	Rv0273c	Rv0179c	Rv0006	Rv0013	Rv0237	Rv0155	Rv0078	Rv0206c	Rv0105c	Rv0015c	Rv0048c	Rv0025	Rv0254c	Rv0036c	Rv0026	Rv0024	Rv0470c	Rv0033	Rv0074	Rv0401	Rv0063	Rv0120c	Rv0045c	Rv0115	Rv0054	Rv0215c	Rv0149	Rv0145	Rv0065	Rv0177	Rv0103c	Rv0081	Rv0131c	Rv0132c	Rv0305c	Rv0119	Rv0281	Rv0484c	Rv0188	Rv0296c	Rv0231	Rv0221	Rv0150c	Rv0141c	Rv0165c	Rv0852	Rv0319	Rv0262c	Rv0245
Rv0187	Rv0313	Rv0216	Rv0299	Rv0043c	Rv0371c	Rv0156	Rv0311	Rv0212c	Rv0151c	Rv0016c	Rv0126	Rv0060	Rv0255c	Rv0058	Rv0027	Rv0042c	Rv0509	Rv0034	Rv0107c	Rv0413	Rv0430	Rv0462	Rv0046c	Rv0139	Rv0055	Rv0228	Rv0197	Rv0247c	Rv0113	Rv0544c	Rv0183	Rv0082	Rv0223c	Rv0235c	Rv0355c	Rv0160c	Rv1087	Rv0564c	Rv0575c	Rv0674	Rv0240	Rv0239	Rv0267	Rv0142	Rv0211	Rv0940c	Rv0376c	Rv0365c	Rv0645c
Rv0341	Rv0644c	Rv0219	Rv0403c	Rv0059	Rv0378	Rv0157	Rv0342	Rv0226c	Rv0198c	Rv0017c	Rv0185	Rv0182c	Rv0260c	Rv0071	Rv0028	Rv0134	Rv0831c	Rv0035	Rv0114	Rv0538	Rv0519c	Rv0483	Rv0047c	Rv0144	Rv0056	Rv0307c	Rv0312	Rv0248c	Rv0121c	Rv0693	Rv0435c	Rv0084	Rv0234c	Rv0329c	Rv0362	Rv0258c	Rv1507c	Rv0679c	Rv0766c	Rv1015c	Rv0336	Rv0303	Rv0454	Rv0180c	Rv0457c	Rv3110	Rv0458	Rv0455c	Rv0885
Rv0398c	Rv0724	Rv0261c	Rv0518	Rv0072	Rv0521c	Rv0184	Rv0456c	Rv0268c	Rv0389	Rv0133	Rv0202c	Rv0489	Rv0339c	Rv0092	Rv0030	Rv0138	Rv0896	Rv0066c	Rv0118c	Rv0577	Rv0927c	Rv0689c	Rv0049	Rv0153c	Rv0075	Rv0370c	Rv0394c	Rv0271c	Rv0186	Rv0694	Rv0531	Rv0085	Rv0266c	Rv0347	Rv0395	Rv0259c	Rv2055c	Rv0680c	Rv0767c	Rv1060	Rv0566c	Rv0487	Rv0520	Rv0794c	Rv0468	Rv3506	Rv0459	Rv0478	Rv0886
Rv0437c	Rv0821c	Rv0306	Rv0593	Rv0090	Rv0582	Rv0295c	Rv0505c	Rv0536	Rv0429c	Rv0361	Rv0236c	Rv0556	Rv0343	Rv0207c	Rv0031	Rv0511	Rv1140	Rv0083	Rv0218	Rv0801	Rv1157c	Rv0872c	Rv0067c	Rv0163	Rv0097	Rv0391	Rv0420c	Rv0308	Rv0230c	Rv0890c	Rv0604	Rv0086	Rv0279c	Rv0363c	Rv0648	Rv0278c	Rv2056c	Rv0789c	Rv1006	Rv1295	Rv0583c	Rv0822c	Rv0656c	Rv0816c	Rv0695	Rv3518c	Rv0655	Rv0486	Rv0970
Rv0480c	Rv0857	Rv0358	Rv0598c	Rv0100	Rv0649	Rv0316	Rv0553	Rv0581	Rv0453	Rv0543c	Rv0408	Rv0597c	Rv0364	Rv0208c	Rv0209	Rv0512	Rv1177	Rv0091	Rv0320	Rv0895	Rv1220c	Rv0905	Rv0068	Rv0166	Rv0098	Rv0432	Rv0436c	Rv0315	Rv0232	Rv0921	Rv0750	Rv0463	Rv0331	Rv0658c	Rv0776c	Rv0349	Rv2057c	Rv0972c	Rv1133c	Rv1296	Rv0761c	Rv0823c	Rv0657c	Rv0877	Rv0696	Rv3522	Rv0765c	Rv0565c	Rv0980c
Rv0663	Rv0869c	Rv0588	Rv0833	Rv0122	Rv0737	Rv0404	Rv0594	Rv0800	Rv0685	Rv0545c	Rv0409	Rv0809	Rv0596c	Rv0269c	Rv0309	Rv0513	Rv1228	Rv0125	Rv0368c	Rv1067c	Rv1538c	Rv1162	Rv0069c	Rv0167	Rv0099	Rv0444c	Rv0576	Rv0333	Rv0238	Rv0936	Rv0783c	Rv0557	Rv0332	Rv0670	Rv0795	Rv0374c	Rv2058c	Rv0974c	Rv1307	Rv1298	Rv0865	Rv0994	Rv1137c	Rv1334	Rv0788	Rv3541c	Rv0878c	Rv0601c	Rv1531
Rv0698	Rv0898c	Rv0589	Rv0904c	Rv0123	Rv0751c	Rv0431	Rv0942	Rv0862c	Rv0811c	Rv0555	Rv0421c	Rv0819	Rv0618	Rv0321	Rv0739	Rv0514	Rv1304	Rv0136	Rv0568	Rv1253	Rv1541c	Rv1163	Rv0070c	Rv0168	Rv0101	Rv0460	Rv0727c	Rv0490	Rv0302	Rv1107c	Rv0785	Rv0570	Rv0386	Rv0671	Rv0796	Rv0375c	Rv2059	Rv0975c	Rv1308	Rv1315	Rv0900	Rv1714	Rv1143	Rv1335	Rv1171	Rv3549c	Rv0892	Rv0669c	Rv1542c
Rv0784	Rv1063c	Rv0605	Rv1294	Rv0127	Rv0762c	Rv0445c	Rv1035c	Rv1023	Rv0956	Rv0845	Rv0422c	Rv1496	Rv0743c	Rv0322	Rv1948c	Rv0526	Rv1305	Rv0162c	Rv0672	Rv1561	Rv1566c	Rv1386	Rv0088	Rv0169	Rv0102	Rv0654	Rv0810c	Rv0504c	Rv0340	Rv1186c	Rv0955	Rv0572c	Rv0392c	Rv1020	Rv0842	Rv0387c	Rv2060	Rv0976c	Rv1309	Rv1483	Rv1332	Rv1715	Rv1196	Rv1336	Rv1368	Rv3550	Rv1034c	Rv0959	Rv1768
Rv0873	Rv1172c	Rv0607	Rv1415	Rv0159c	Rv0946c	Rv0500	Rv1203c	Rv1259	Rv0996	Rv0931c	Rv0434	Rv2416c	Rv0747	Rv0344c	Rv1950c	Rv0866	Rv1306	Rv0181c	Rv0673	Rv1609	Rv1697	Rv1387	Rv0089	Rv0170	Rv0112	Rv0806c	Rv0888	Rv0561c	Rv0410c	Rv1427c	Rv0999	Rv0573c	Rv0393	Rv1051c	Rv0843	Rv0397	Rv2727c	Rv0984	Rv1310	Rv1620c	Rv1333	Rv1717	Rv1267c	Rv1338	Rv2181	Rv3551	Rv1249c	Rv0960	Rv1785c
Rv0889c	Rv1352	Rv0608	Rv1594	Rv0175	Rv0987	Rv0546c	Rv1204c	Rv1475c	Rv1028c	Rv1046c	Rv0524	Rv2422	Rv0764c	Rv0499	Rv1951c	Rv1108c	Rv1436	Rv0192	Rv0682	Rv2431c	Rv1701	Rv1555	Rv0110	Rv0172	Rv0117	Rv0879c	Rv0981	Rv0592	Rv0411c	Rv1547	Rv1029	Rv0574c	Rv0406c	Rv1077	Rv0985c	Rv0399c	Rv3321c	Rv1053c	Rv1311	Rv1621c	Rv1396c	Rv1743	Rv1291c	Rv1399c	Rv2485c	Rv3552	Rv1439c	Rv1066	Rv1788
Rv0891c	Rv1487	Rv0609	Rv1595	Rv0199	Rv1069c	Rv0554	Rv1238	Rv1661	Rv1099c	Rv1117	Rv0525	Rv2816c	Rv0815c	Rv0502	Rv2075c	Rv1570	Rv1437	Rv0233	Rv0807	Rv2438c	Rv1987	Rv1803c	Rv0111	Rv0173	Rv0203	Rv1045	Rv1065	Rv0632c	Rv0412c	Rv1613	Rv1044	Rv0659c	Rv0510	Rv1318c	Rv1190	Rv0441c		Rv1153c	Rv1375	Rv1622c	Rv2051c	Rv1835c	Rv1317c	Rv1470	Rv2486	Rv3556c	Rv1552	Rv1070c	Rv1829
Rv0901	Rv1725c	Rv0610c	Rv1638	Rv0200	Rv1134	Rv0702	Rv1376	Rv1852	Rv1147	Rv1121	Rv0527	Rv2833c	Rv0961	Rv0517	Rv2078	Rv1573	Rv1438	Rv0369c	Rv0917	Rv2637	Rv2049c	Rv2298	Rv0143c	Rv0174	Rv0249c	Rv1098c	Rv1206	Rv0691c	Rv0414c	Rv1614	Rv1263	Rv0930	Rv0653c	Rv1354c	Rv1268c	Rv0562		Rv1216c	Rv1676	Rv1623c	Rv2471	Rv1841c	Rv1500	Rv1471	Rv2740	Rv3557c	Rv1553	Rv1071c	Rv1833c
Rv0907	Rv1821	Rv0611c	Rv1644	Rv0241c	Rv1141c	Rv0709	Rv1377c	Rv2073c	Rv1176c	Rv1229c	Rv0528	Rv2886c	Rv0983	Rv0585c	Rv2079	Rv1878	Rv1543	Rv0440	Rv0928	Rv2809	Rv2074	Rv2340c	Rv0146	Rv0176	Rv0263c	Rv1175c	Rv1227c	Rv0787	Rv0474	Rv1632c	Rv1278	Rv0932c	Rv0687	Rv1499	Rv1357c	Rv0650		Rv1217c	Rv1677	Rv1646	Rv2675c	Rv1870c	Rv1560	Rv1528c	Rv3295	Rv3559c	Rv1554	Rv1178	Rv1834
Rv0971c	Rv1845c	Rv0612	Rv2009	Rv0242c	Rv1432	Rv0721	Rv1388	Rv2142c	Rv1418	Rv1236	Rv0541c		Rv1001	Rv0613c	Rv2082	Rv1915	Rv1640c	Rv0471c	Rv0962c	Rv2831	Rv2119	Rv2458	Rv0147	Rv0178	Rv0264c	Rv1192	Rv1230c	Rv0880	Rv0476	Rv1694	Rv1321	Rv1126c	Rv0758	Rv1501	Rv1371	Rv0746		Rv1329c	Rv1708	Rv1691	Rv2676c	Rv1871c	Rv1692	Rv1673c	Rv3479	Rv3560c	Rv1902c	Rv1182	Rv1909c
Rv0986	Rv1846c	Rv0620	Rv2010	Rv0243	Rv1485	Rv0722	Rv1391	Rv2197c	Rv1497	Rv1301	Rv0542c		Rv1031	Rv0647c	Rv2084	Rv1979c	Rv2193	Rv0600c	Rv0966c	Rv2930	Rv2145c	Rv2867c	Rv0154c	Rv0220	Rv0276	Rv1215c	Rv1254	Rv0882	Rv0479c	Rv1695	Rv1340	Rv1213	Rv0768	Rv1798	Rv1372	Rv0797		Rv1575	Rv1709	Rv2585c	Rv2919c	Rv2364c	Rv1700	Rv1674c	Rv3705c	Rv3562	Rv1903	Rv1210	Rv1912c
Rv1022	Rv1862	Rv0621	Rv2021c	Rv0275c	Rv1716	Rv0733	Rv1469	Rv2207	Rv1630	Rv1324	Rv0587		Rv1037c	Rv0661c	Rv2085	Rv2903c	Rv2356c	Rv0628c	Rv0995	Rv2980	Rv2349c	Rv2986c	Rv0190	Rv0222	Rv0330c	Rv1240	Rv1447c	Rv0894	Rv0481c	Rv1710	Rv1569	Rv1344	Rv0769	Rv1847	Rv1402	Rv0836c		Rv1705c	Rv1838c	Rv2861c	Rv2924c	Rv2365c	Rv1728c	Rv1875		Rv3563	Rv1904	Rv1258c	Rv2250c
Rv1032c	Rv1957	Rv0623	Rv2027c	Rv0328	Rv1718	Rv0734	Rv1600	Rv2317	Rv1818c	Rv1747	Rv0844c		Rv1064c	Rv0728c	Rv2086	Rv3212	Rv2476c	Rv0683	Rv1104	Rv3057c	Rv2350c	Rv3165c	Rv0195	Rv0317c	Rv0373c	Rv1242	Rv1580c	Rv1010	Rv0482	Rv1711	Rv1571	Rv1398c	Rv0770	Rv1985c	Rv1421	Rv0837c		Rv2087	Rv2241	Rv3116	Rv3169	Rv2552c	Rv1802	Rv2203		Rv3564	Rv1905c	Rv1264	Rv2251
Rv1036c	Rv2002	Rv0626	Rv2064	Rv0367c	Rv1776c	Rv0773c	Rv1602	Rv2395	Rv1820	Rv1859	Rv0861c		Rv1097c	Rv0735	Rv2543	Rv3247c	Rv2586c	Rv0684	Rv1109c	Rv3208	Rv2493		Rv0196	Rv0425c	Rv0388c	Rv1364c	Rv1584c	Rv1057	Rv0497	Rv1713	Rv1659	Rv1410c	Rv0771	Rv2285	Rv1504c	Rv1039c		Rv2288	Rv2753c	Rv3482c	Rv3856c	Rv2553c	Rv1899c	Rv2204c		Rv3565	Rv2091c	Rv1433	Rv2262c
Rv1106c	Rv2047c	Rv0627	Rv2109c	Rv0423c	Rv1779c	Rv0867c	Rv1615	Rv2522c	Rv1863c	Rv2259	Rv0875c		Rv1327c	Rv0736	Rv2544	Rv3354	Rv2757c	Rv0690c	Rv1446c	Rv3211	Rv2735c		Rv0201c	Rv0467	Rv0426c	Rv1400c	Rv1601	Rv1096	Rv0533c	Rv1806	Rv2019	Rv1417	Rv0790c	Rv2296	Rv1525	Rv1266c		Rv2660c	Rv3314c			Rv2554c	Rv2118c	Rv2397c			Rv2206	Rv1556	Rv2527
Rv1146	Rv2131c	Rv0638	Rv2110c	Rv0427c	Rv1780	Rv0923c	Rv1616	Rv2569c	Rv1962c	Rv2260	Rv1026		Rv1353c	Rv0803	Rv2796c	Rv3513c	Rv2857c	Rv0745	Rv1678	Rv3302c	Rv2737c		Rv0204c	Rv0508	Rv0438c	Rv1689	Rv1748	Rv1114	Rv0537c	Rv1807	Rv2020c	Rv1481	Rv0791c	Rv2584c	Rv1907c	Rv1489c		Rv2661c	Rv3592			Rv2556c	Rv2162c	Rv2398c			Rv2406c	Rv1649	Rv2528c
Rv1184c	Rv2133c	Rv0664	Rv2202c	Rv0494	Rv1830	Rv1161	Rv1651c	Rv2571c	Rv1980c	Rv2446c	Rv1095		Rv1729c	Rv0804	Rv2854		Rv3257c	Rv0814c	Rv1679	Rv3392c	Rv2864c		Rv0205	Rv0550c	Rv0466	Rv1932	Rv1758	Rv1142c	Rv0552	Rv1809	Rv2042c	Rv1529	Rv0792c	Rv3111	Rv1930c	Rv1490		Rv2666	Rv3648c			Rv2781c	Rv2338c	Rv2399c			Rv2653c	Rv1699	Rv2529
Rv1185c	Rv2135c	Rv0665	Rv2256c	Rv0498	Rv1879	Rv1523	Rv1690	Rv2572c	Rv1984c	Rv2550c	Rv1200		Rv1739c	Rv0855	Rv2855		Rv3273	Rv0820	Rv1681	Rv3484	Rv2944		Rv0224c	Rv0868c	Rv0501	Rv1955	Rv1916	Rv1202	Rv0688	Rv1895	Rv2071c	Rv1534	Rv0793	Rv3278c	Rv1964	Rv1551		Rv3141	Rv3821			Rv2846c	Rv2359	Rv2453c			Rv2654c	Rv1988	Rv2530c
Rv1214c	Rv2219	Rv0738	Rv2405	Rv0529	Rv1888c	Rv1559	Rv1765c	Rv2609c	Rv2061c	Rv2678c	Rv1272c		Rv1836c	Rv0908	Rv3069		Rv3281	Rv0835	Rv1842c		Rv3005c		Rv0225	Rv0883c	Rv0516c	Rv1977	Rv2026c	Rv1219c	Rv0713	Rv2050	Rv2358	Rv1565c	Rv0909	Rv3315c	Rv1965	Rv1572c		Rv3367				Rv2848c	Rv2418c	Rv2454c			Rv2722	Rv2001	Rv2531c
Rv1313c	Rv2308	Rv0755c	Rv2599	Rv0549c	Rv1889c	Rv1631	Rv2096c	Rv2853	Rv2069	Rv2791c	Rv1422		Rv1848	Rv0952	Rv3196		Rv3661	Rv0913c	Rv1953		Rv3209		Rv0229c	Rv0911	Rv0547c	Rv1995	Rv2143	Rv1234	Rv0760c	Rv2127	Rv2711	Rv1736c	Rv0968	Rv3430c	Rv1966	Rv1675c		Rv3737				Rv2901c	Rv2447c	Rv2466c			Rv2906c	Rv2179c	Rv2533c
Rv1451	Rv2525c	Rv0884c	Rv2793c	Rv0563	Rv1890c	Rv1670	Rv2187	Rv2895c	Rv2211c	Rv2905	Rv1479		Rv1849	Rv0954	Rv3235		Rv3709c	Rv0938	Rv1967		Rv3258c		Rv0244c	Rv0929	Rv0548c	Rv2046	Rv2156c	Rv1492	Rv0772	Rv2474c	Rv2712c	Rv1737c	Rv0990c		Rv1999c	Rv1707						Rv2967c	Rv2601	Rv2562			Rv2907c	Rv2215	Rv2534c
Rv1516c	Rv2551c	Rv0919	Rv2841c	Rv0744c	Rv1897c	Rv1772	Rv2407	Rv2921c	Rv2239c	Rv2933	Rv1480		Rv1901	Rv1002c	Rv3439c		Rv3775	Rv0939	Rv2313c		Rv3414c		Rv0277c	Rv0988	Rv0567	Rv2054	Rv2214c	Rv1493	Rv0828c	Rv2741	Rv2714	Rv1738	Rv1050		Rv2040c	Rv1727						Rv2983	Rv2794c	Rv2636			Rv2932	Rv2283	Rv2535c
Rv1527c	Rv2682c	Rv0920c	Rv2868c	Rv0752c	Rv1898	Rv1782	Rv2411c	Rv2995c	Rv2271	Rv2934	Rv1564c		Rv1933c	Rv1003	Rv3444c		Rv3818	Rv0949	Rv2430c		Rv3587c		Rv0280	Rv0993	Rv0578c	Rv2068c	Rv2228c	Rv1514c	Rv0856	Rv2790c	Rv2866	Rv1749c	Rv1055		Rv2041c	Rv1873						Rv3272	Rv2845c	Rv2706c			Rv3027c	Rv2329c	Rv2549c
Rv1545	Rv2728c	Rv0982	Rv3256c	Rv0753c	Rv1900c	Rv1783	Rv2436	Rv3015c	Rv2272	Rv2935	Rv1634		Rv2124c	Rv1005c	Rv3445c		Rv3874	Rv0978c	Rv2432c		Rv3717		Rv0298	Rv1000	Rv0635	Rv2114	Rv2264c	Rv1568	Rv0871	Rv2803c	Rv2923c	Rv1773c	Rv1061		Rv2044c	Rv1934c						Rv3284	Rv3038c	Rv3017c			Rv3139	Rv2607	Rv2891
Rv1667c	Rv3297	Rv1115	Rv3327	Rv0775	Rv2233	Rv2328	Rv2483c	Rv3068c	Rv2275	Rv2936	Rv1636		Rv2173	Rv1007c	Rv3446c		Rv3875	Rv0979c	Rv2557		Rv3811		Rv0300	Rv1092c	Rv0636	Rv2138	Rv2337c	Rv1822	Rv0902c	Rv2835c	Rv2974c	Rv1784	Rv1160		Rv2167c	Rv1939						Rv3307	Rv3059	Rv3054c			Rv3140	Rv2665	Rv2892c
Rv1755c	Rv3483c	Rv1119c	Rv3558	Rv0777	Rv2505c	Rv2463	Rv2560	Rv3274c	Rv2276	Rv2938	Rv1696		Rv2174	Rv1011	Rv3447c		Rv3896c	Rv1009	Rv2776c				Rv0301	Rv1122	Rv0637	Rv2255c	Rv2373c	Rv1826	Rv0941c	Rv3146	Rv3032	Rv1795	Rv1212c		Rv2319c	Rv1961						Rv3485c	Rv3166c	Rv3119			Rv3237c	Rv2734	Rv2893
Rv2210c	Rv3555c	Rv1250	Rv3609c	Rv0778	Rv2521	Rv2733c	Rv2579	Rv3340	Rv2299c	Rv2946c	Rv1998c		Rv2176	Rv1012	Rv3448			Rv1245c	Rv2971				Rv0310c	Rv1159	Rv0675	Rv2309c	Rv2387	Rv1885c	Rv0950c	Rv3282	Rv3107c	Rv1799	Rv1224		Rv2342	Rv1969						Rv3769	Rv3265c	Rv3206c			Rv3651	Rv2825c	Rv3045
Rv2295	Rv3785	Rv1459c	Rv3858c	Rv0799c	Rv2545	Rv2782c	Rv2885c	Rv3369	Rv2417c	Rv2948c	Rv2039c		Rv2208	Rv1030	Rv3449			Rv1289	Rv3299c				Rv0334	Rv1223	Rv0700	Rv2457c	Rv2409c	Rv1938	Rv0957	Rv3336c	Rv3192	Rv1813c	Rv1299		Rv2491	Rv1970						Rv3784	Rv3368c	Rv3222c			Rv3653	Rv2828c	Rv3063
Rv2439c	Rv3827c	Rv1533		Rv0840c	Rv2546	Rv2783c	Rv3021c	Rv3441c	Rv2421c	Rv2949c	Rv2048c		Rv2229c	Rv1056	Rv3453			Rv1328	Rv3312c				Rv0372c	Rv1312	Rv0731c	Rv2495c	Rv2574	Rv2024c	Rv1052	Rv3494c	Rv3264c	Rv1877	Rv1341		Rv2577	Rv1972							Rv3597c	Rv3225c			Rv3894c	Rv3043c	Rv3355c
Rv2494	Rv3828c	Rv1706c		Rv0841c	Rv2565	Rv2928	Rv3104c		Rv2451	Rv2968c	Rv2095c		Rv2230c	Rv1068c	Rv3498c			Rv1380	Rv3400				Rv0379	Rv1319c	Rv0732	Rv2583c	Rv2598	Rv2038c	Rv1078	Rv3675	Rv3372	Rv1908c	Rv1360		Rv2649	Rv1973							Rv3650	Rv3350c				Rv3073c	Rv3365c
Rv2683	Rv3842c	Rv1734c		Rv0846c	Rv2566	Rv3136	Rv3202c		Rv2511	Rv3048c	Rv2152c		Rv2238c	Rv1090	Rv3884c			Rv1381	Rv3411c				Rv0400c	Rv1320c	Rv0786c	Rv2670c	Rv2655c	Rv2070c	Rv1079	Rv3799c	Rv3409c	Rv1921c	Rv1424c		Rv2718c	Rv1974							Rv3652	Rv3463				Rv3193c	Rv3366
Rv2684		Rv1740		Rv0849	Rv2567	Rv3200c	Rv3226c		Rv2520c	Rv3079c	Rv2185c		Rv2263	Rv1132	Rv3885c			Rv1382	Rv3425				Rv0407	Rv1425	Rv0805	Rv2882c	Rv2715	Rv2139	Rv1118c		Rv3521	Rv1940	Rv1431		Rv2860c	Rv1975							Rv3736	Rv3464				Rv3245c	Rv3433c
Rv2709		Rv1741		Rv0850	Rv2568c	Rv3276c	Rv3227		Rv2582	Rv3244c	Rv2314c		Rv2265	Rv1207	Rv3886c			Rv1393c	Rv3454				Rv0419	Rv1467c	Rv0834c	Rv2981c	Rv2801c	Rv2144c	Rv1201c		Rv3539	Rv1996	Rv1473		Rv3097c	Rv2063c							Rv3853	Rv3465				Rv3306c	Rv3434c
Rv2762c		Rv1775		Rv0863	Rv2575	Rv3393	Rv3291c		Rv2588c	Rv3248c	Rv2334		Rv2268c	Rv1225c	Rv3887c			Rv1394c	Rv3697c				Rv0464c	Rv1662	Rv0839	Rv3213c	Rv3042c	Rv2235	Rv1265		Rv3674c	Rv1997	Rv1633		Rv3181c	Rv2424c								Rv3596c				Rv3318	Rv3436c
Rv2811		Rv1781c		Rv0887c	Rv2581c	Rv3510c	Rv3339c		Rv2754c	Rv3694c	Rv2335		Rv2291	Rv1257c	Rv3888c			Rv1412	Rv3722c				Rv0465c	Rv1680	Rv0864	Rv3215	Rv3204	Rv2293c	Rv1326c		Rv3696c	Rv2003c	Rv1645c		Rv3351c	Rv2580c								Rv3913				Rv3378c	Rv3728
Rv3093c		Rv1786		Rv0910	Rv2592c	Rv3805c	Rv3476c		Rv2795c	Rv3764c	Rv2360c		Rv2292c	Rv1280c	Rv3889c			Rv1589					Rv0477	Rv1750c	Rv0903c	Rv3224	Rv3253c	Rv2300c	Rv1397c			Rv2004c	Rv1672c		Rv3352c	Rv2730								Rv3914				Rv3528c	Rv3877
Rv3095		Rv1800		Rv0916c	Rv2593c	Rv3920c	Rv3584		Rv2843	Rv3783	Rv2361c		Rv2307c	Rv1283c	Rv3890c			Rv1598c					Rv0485	Rv1882c	Rv0915c	Rv3261	Rv3279c	Rv2498c	Rv1442			Rv2005c	Rv1861		Rv3814c	Rv2804c												Rv3581c
Rv3106		Rv1837c		Rv0924c	Rv2646	Rv3921c	Rv3633		Rv2929		Rv2362c		Rv2408	Rv1323	Rv3891c			Rv1683					Rv0493c	Rv1883c	Rv0947c	Rv3262	Rv3300c	Rv2499c	Rv1456c			Rv2006	Rv1867		Rv3817	Rv2810c												Rv3585
Rv3121		Rv2116		Rv0926c	Rv2713	Rv3922c	Rv3666c		Rv2958c		Rv2425c		Rv2414c	Rv1378c	Rv3892c			Rv1688					Rv0532	Rv1906c	Rv0948c	Rv3280	Rv3342	Rv2640c	Rv1472			Rv2007c	Rv1992c			Rv2863												Rv3586
Rv3138		Rv2129c		Rv0935	Rv2797c		Rv3734c		Rv2959c		Rv2800		Rv2515c	Rv1537	Rv3893c			Rv1794					Rv0534c	Rv2092c	Rv0951	Rv3303c	Rv3362c	Rv2691	Rv1484			Rv2028c	Rv1993c			Rv3428c												Rv3628
Rv3750c		Rv2205c		Rv0991c	Rv2966c		Rv3770c		Rv2993c		Rv2850c		Rv2564	Rv1724c	Rv3898c			Rv1868					Rv0559c	Rv2154c	Rv0967	Rv3330	Rv3413c	Rv2692	Rv1503c			Rv2029c	Rv1994c			Rv3845												Rv3757c
Rv3789		Rv2261c		Rv1014c	Rv3000		Rv3792		Rv3210c		Rv2902c		Rv2594c	Rv1777	Rv3902c			Rv1869c					Rv0560c	Rv2222c	Rv1004c	Rv3438	Rv3432c	Rv2806	Rv1509			Rv2030c	Rv2077c															Rv3820c
Rv3819		Rv2286c		Rv1093	Rv3437		Rv3878		Rv3218		Rv2973c		Rv2611c	Rv1856c	Rv3903c			Rv1927					Rv0584	Rv2223c	Rv1043c	Rv3487c	Rv3451	Rv2951c	Rv1518			Rv2031c	Rv2094c															Rv3846
Rv3822		Rv2514c		Rv1165	Rv3876				Rv3320c		Rv3037c		Rv2673	Rv1866	Rv3904c			Rv1935c					Rv0586	Rv2225	Rv1113	Rv3623	Rv3493c	Rv2960c	Rv1526c			Rv2032	Rv2227															Rv3847
Rv3843c		Rv2541		Rv1252c					Rv3575c		Rv3092c		Rv2679	Rv1983	Rv3905c			Rv1944c					Rv0595c	Rv2312	Rv1124	Rv3678c	Rv3497c	Rv2996c	Rv1546			Rv2043c	Rv2252
		Rv2597		Rv1255c					Rv3747		Rv3220c		Rv2834c	Rv2023c	Rv3906c			Rv2088					Rv0603	Rv2492	Rv1127c	Rv3725	Rv3591c	Rv3030	Rv1617			Rv2093c	Rv2274c
		Rv2612c		Rv1256c					Rv3748		Rv3605c		Rv2897c	Rv2267c	Rv3911			Rv2108					Rv0617	Rv2719c	Rv1138c	Rv3726	Rv3610c	Rv3067	Rv1627c			Rv2327	Rv2282c
		Rv2613c		Rv1273c					Rv3790		Rv3606c		Rv2922c	Rv2333c				Rv2111c					Rv0630c	Rv2746c	Rv1139c	Rv3772	Rv3632	Rv3143	Rv1650			Rv2444c	Rv2316
		Rv2799		Rv1297					Rv3897c				Rv2961	Rv2508c				Rv2117					Rv0631c	Rv2773c	Rv1154c	Rv3774	Rv3671c	Rv3309c	Rv1774			Rv2616	Rv2331
		Rv2896c		Rv1325c									Rv2965c	Rv2547				Rv2242					Rv0676c	Rv2875	Rv1188	Rv3807c	Rv3672c	Rv3359	Rv1824			Rv2623	Rv2464c
		Rv2915c		Rv1356c									Rv2998	Rv2697c				Rv2326c					Rv0677c	Rv3145	Rv1226c	Rv3909	Rv3692	Rv3391	Rv1831			Rv2624c	Rv2481c
		Rv2985		Rv1409									Rv3036c	Rv2976c				Rv2336					Rv0678	Rv3149	Rv1237		Rv3731	Rv3395c	Rv1886c			Rv2625c	Rv2617c
		Rv3004		Rv1420									Rv3049c	Rv3009c				Rv2339					Rv0712	Rv3150	Rv1243c		Rv3763	Rv3663c	Rv1910c			Rv2626c	Rv2618
		Rv3007c		Rv1423									Rv3075c	Rv3076				Rv2369c					Rv0725c	Rv3152	Rv1247c		Rv3813c	Rv3765c	Rv2033c			Rv2627c	Rv2641
		Rv3018c		Rv1428c									Rv3275c	Rv3090				Rv2555c					Rv0726c	Rv3153	Rv1277		Rv3816c	Rv3791	Rv2065			Rv2628	Rv2642
		Rv3024c		Rv1443c									Rv3310	Rv3091				Rv2698					Rv0741	Rv3154	Rv1331			Rv3808c	Rv2072c			Rv2629	Rv2695
		Rv3025c		Rv1457c									Rv3331	Rv3096				Rv2720					Rv0780	Rv3155	Rv1362c			Rv3831	Rv2113			Rv2630	Rv2707
		Rv3046c		Rv1567c									Rv3341	Rv3100c				Rv2729c					Rv0781	Rv3156	Rv1366				Rv2121c			Rv2631	Rv2780
		Rv3055		Rv1579c									Rv3345c	Rv3191c				Rv2832c					Rv0798c	Rv3157	Rv1379				Rv2140c			Rv2635	Rv2956
		Rv3317		Rv1585c									Rv3347c	Rv3348				Rv2888c					Rv0813c	Rv3158	Rv1450c				Rv2141c			Rv2638	Rv2964
		Rv3322c		Rv1669									Rv3376	Rv3349c				Rv2889c					Rv0817c	Rv3231c	Rv1508c				Rv2180c			Rv2639c	Rv3070
		Rv3346c		Rv1682									Rv3387	Rv3384c				Rv2890c					Rv0826	Rv3236c	Rv1548c				Rv2201			Rv2767c	Rv3174
		Rv3377c		Rv1693									Rv3658c	Rv3422c				Rv2908c					Rv0830	Rv3313c	Rv1558				Rv2213			Rv2789c	Rv3175
		Rv3386		Rv1722									Rv3664c	Rv3532				Rv2909c					Rv0832	Rv3431c	Rv1582c				Rv2220			Rv2830c	Rv3176c
		Rv3489		Rv1726									Rv3680	Rv3617				Rv2916c					Rv0853c	Rv3599c	Rv1597				Rv2236c			Rv2856	Rv3178
		Rv3670		Rv1732c									Rv3695	Rv3621c				Rv2918c					Rv0854	Rv3602c	Rv1619				Rv2294			Rv2942	Rv3201c
		Rv3707c		Rv1811									Rv3756c	Rv3622c				Rv2978c					Rv0859	Rv3604c	Rv1629				Rv2301			Rv3125c	Rv3337
		Rv3708c		Rv1823										Rv3636				Rv3083					Rv0860	Rv3685c	Rv1641				Rv2303c			Rv3126c	Rv3338
		Rv3786c		Rv1828										Rv3639c				Rv3084					Rv0893c	Rv3703c	Rv1642				Rv2304c			Rv3129	Rv3478
		Rv3810		Rv1832										Rv3640c				Rv3085					Rv0906	Rv3704c	Rv1643				Rv2310			Rv3130c	Rv3525c
		Rv3912		Rv1850										Rv3649				Rv3086					Rv0922	Rv3711c	Rv1663				Rv2311			Rv3131	Rv3662c
				Rv1923										Rv3832c				Rv3087					Rv0934	Rv3727	Rv1684				Rv2363			Rv3132c	Rv3665c
				Rv1928c										Rv3838c				Rv3088					Rv0973c	Rv3815c	Rv1742				Rv2368c			Rv3133c	Rv3669
				Rv1929c										Rv3860				Rv3089					Rv0997		Rv1759c				Rv2402			Rv3134c	Rv3752c
				Rv1936														Rv3162c					Rv1074c		Rv1761c				Rv2410c			Rv3266c	Rv3759c
				Rv1963c														Rv3197					Rv1080c		Rv1762c				Rv2419c			Rv3267	Rv3760
				Rv1971														Rv3229c					Rv1082		Rv1801				Rv2468c			Rv3343c	Rv3768
				Rv1989c														Rv3230c					Rv1083		Rv1819c				Rv2590			Rv3407	Rv3781
				Rv1990c														Rv3240c					Rv1089		Rv1840c				Rv2603c			Rv3490	Rv3804c
				Rv2014														Rv3243c					Rv1101c		Rv1855c				Rv2644c			Rv3583c	Rv3806c
				Rv2025c														Rv3250c					Rv1102c		Rv1920				Rv2696c			Rv3739c	Rv3826
				Rv2034														Rv3252c					Rv1103c		Rv1937				Rv2749			Rv3882c
				Rv2035														Rv3412					Rv1129c		Rv2134c				Rv2755c
				Rv2089c														Rv3417c					Rv1130		Rv2151c				Rv2766c
				Rv2099c														Rv3457c					Rv1131		Rv2159c				Rv2779c
				Rv2112c														Rv3458c					Rv1136		Rv2161c				Rv2786c
				Rv2150c														Rv3459c					Rv1145		Rv2178c				Rv2813
				Rv2198c														Rv3460c					Rv1148c		Rv2184c				Rv2824c
				Rv2257c														Rv3461c					Rv1151c		Rv2209				Rv2842c
				Rv2258c														Rv3462c					Rv1166		Rv2232				Rv2844
				Rv2289														Rv3473c					Rv1168c		Rv2243				Rv2851c
				Rv2297														Rv3491					Rv1170		Rv2244				Rv2878c
				Rv2332														Rv3519					Rv1173		Rv2245				Rv2925c
				Rv2341														Rv3566c					Rv1195		Rv2246				Rv2972c
				Rv2343c														Rv3572					Rv1205		Rv2247				Rv3011c
				Rv2375														Rv3580c					Rv1218c		Rv2248				Rv3016
				Rv2376c														Rv3590c					Rv1221		Rv2266				Rv3028c
				Rv2456c														Rv3600c					Rv1235		Rv2277c				Rv3035
				Rv2507														Rv3601c					Rv1244		Rv2305				Rv3050c
				Rv2509														Rv3642c					Rv1269c		Rv2325c				Rv3051c
				Rv2526														Rv3732					Rv1285		Rv2353c				Rv3053c
				Rv2595														Rv3740c					Rv1286		Rv2357c				Rv3056
				Rv2647														Rv3741c					Rv1287		Rv2371				Rv3060c
				Rv2693c														Rv3742c					Rv1288		Rv2391				Rv3077
				Rv2721c														Rv3859c					Rv1292		Rv2392				Rv3081
				Rv2751														Rv3869					Rv1302		Rv2393				Rv3173c
				Rv2752c														Rv3870					Rv1314c		Rv2394				Rv3219
				Rv2771c														Rv3871					Rv1322		Rv2404c				Rv3269
				Rv2838c														Rv3915					Rv1350		Rv2412				Rv3270
				Rv2839c																			Rv1351		Rv2420c				Rv3292
				Rv2865																			Rv1355c		Rv2441c				Rv3358
				Rv2874																			Rv1361c		Rv2442c				Rv3420c
				Rv2913c																			Rv1392		Rv2445c				Rv3429
				Rv2984																			Rv1403c		Rv2448c				Rv3469c
				Rv3074																			Rv1405c		Rv2455c				Rv3472
				Rv3122																			Rv1429		Rv2460c				Rv3481c
				Rv3167c																			Rv1430		Rv2461c				Rv3511
				Rv3198c																			Rv1440		Rv2462c				Rv3547
				Rv3205c																			Rv1441c		Rv2467				Rv3579c
				Rv3217c																			Rv1444c		Rv2477c				Rv3582c
				Rv3228																			Rv1445c		Rv2487c				Rv3589
				Rv3285																			Rv1449c		Rv2524c				Rv3598c
				Rv3288c																			Rv1453		Rv2558				Rv3641c
				Rv3289c																			Rv1458c		Rv2570				Rv3659c
				Rv3290c																			Rv1460		Rv2578c				Rv3667
				Rv3298c																			Rv1474c		Rv2614c				Rv3679
				Rv3357																			Rv1478		Rv2645				Rv3712
				Rv3363c																			Rv1491c		Rv2657c				Rv3715c
				Rv3385c																			Rv1494		Rv2703				Rv3730c
				Rv3477																			Rv1495		Rv2704				Rv3773c
				Rv3492c																			Rv1524		Rv2769c				Rv3787c
				Rv3495c																			Rv1536		Rv2785c				Rv3794
				Rv3496c																			Rv1557		Rv2792c				Rv3848
				Rv3536c																			Rv1576c		Rv2805				Rv3854c
				Rv3578																			Rv1577c		Rv2812				Rv3855
				Rv3673c																			Rv1578c		Rv2847c				Rv3900c
				Rv3676																			Rv1593c		Rv2858c				Rv3908
				Rv3698																			Rv1607		Rv2876
				Rv3729																			Rv1608c		Rv2904c
				Rv3812																			Rv1639c		Rv2910c
				Rv3835																			Rv1648		Rv2931
				Rv3849																			Rv1668c		Rv2955c
				Rv3910																			Rv1671		Rv2991
																							Rv1720c		Rv3010c
																							Rv1745c		Rv3026c
																							Rv1754c		Rv3031
																							Rv1770		Rv3080c
																							Rv1804c		Rv3098c
																							Rv1805c		Rv3113
																							Rv1815		Rv3137
																							Rv1816		Rv3163c
																							Rv1825		Rv3164c
																							Rv1839c		Rv3195
																							Rv1854c		Rv3216
																							Rv1894c		Rv3238c
																							Rv1913		Rv3287c
																							Rv1918c		Rv3324c
																							Rv1943c		Rv3382c
																							Rv1959c		Rv3388
																							Rv1960c		Rv3396c
																							Rv1976c		Rv3533c
																							Rv1981c		Rv3542c
																							Rv1982c		Rv3543c
																							Rv2011c		Rv3646c
																							Rv2012		Rv3716c
																							Rv2017		Rv3721c
																							Rv2018		Rv3733c
																							Rv2062c		Rv3800c
																							Rv2083		Rv3809c
																							Rv2103c		Rv3852
																							Rv2104c		Rv3907c
																							Rv2153c		Rv3924c
																							Rv2157c
																							Rv2158c
																							Rv2163c
																							Rv2164c
																							Rv2165c
																							Rv2166c
																							Rv2169c
																							Rv2182c
																							Rv2190c
																							Rv2218
																							Rv2234
																							Rv2280
																							Rv2287
																							Rv2302
																							Rv2322c
																							Rv2323c
																							Rv2324
																							Rv2344c
																							Rv2348c
																							Rv2352c
																							Rv2389c
																							Rv2390c
																							Rv2396
																							Rv2400c
																							Rv2401
																							Rv2413c
																							Rv2435c
																							Rv2496c
																							Rv2497c
																							Rv2500c
																							Rv2501c
																							Rv2502c
																							Rv2503c
																							Rv2504c
																							Rv2506
																							Rv2536
																							Rv2559c
																							Rv2589
																							Rv2602
																							Rv2608
																							Rv2610c
																							Rv2632c
																							Rv2633c
																							Rv2643
																							Rv2650c
																							Rv2651c
																							Rv2652c
																							Rv2669
																							Rv2674
																							Rv2685
																							Rv2686c
																							Rv2687c
																							Rv2690c
																							Rv2708c
																							Rv2724c
																							Rv2725c
																							Rv2738c
																							Rv2765
																							Rv2784c
																							Rv2798c
																							Rv2817c
																							Rv2826c
																							Rv2836c
																							Rv2840c
																							Rv2869c
																							Rv2871
																							Rv2872
																							Rv2873
																							Rv2887
																							Rv2912c
																							Rv2940c
																							Rv2988c
																							Rv2990c
																							Rv2994
																							Rv3002c
																							Rv3003c
																							Rv3039c
																							Rv3040c
																							Rv3041c
																							Rv3058c
																							Rv3061c
																							Rv3062
																							Rv3064c
																							Rv3065
																							Rv3066
																							Rv3078
																							Rv3112
																							Rv3120
																							Rv3142c
																							Rv3144c
																							Rv3159c
																							Rv3160c
																							Rv3161c
																							Rv3168
																							Rv3172c
																							Rv3180c
																							Rv3182
																							Rv3183
																							Rv3188
																							Rv3189
																							Rv3353c
																							Rv3371
																							Rv3379c
																							Rv3397c
																							Rv3398c
																							Rv3399
																							Rv3404c
																							Rv3405c
																							Rv3406
																							Rv3419c
																							Rv3423c
																							Rv3426
																							Rv3468c
																							Rv3500c
																							Rv3540c
																							Rv3588c
																							Rv3603c
																							Rv3625c
																							Rv3627c
																							Rv3635
																							Rv3644c
																							Rv3645
																							Rv3647c
																							Rv3723
																							Rv3745c
																							Rv3751
																							Rv3766
																							Rv3767c
																							Rv3777
																							Rv3793
																							Rv3795
																							Rv3797
																							Rv3801c
																							Rv3802c
																							Rv3861
																							Rv3862c
																							Rv3863
																							Rv3864
																							Rv3865
																							Rv3866
																							Rv3867
																							Rv3868
																							Rv3872
																							Rv3873
																							Rv3879c
																							Rv3881c
																							Rv3883c
[truncated: 28 more columns]
